# Supplementary material for: Predicting Abusive Behaviours in Spanish Adolescents’ Relationships: Insights from the Reasoned Action Approach
Source: Int J Environ Res Public Health. 2022 Jan 27;19(3):1441. doi: 10.3390/ijerph19031441 (PMC8834858; doi:10.3390/ijerph19031441)
Supplement: Supplementary file 1 [file ijerph-19-01441-s001.zip]

Archive with 1 entries (1 files):
- ijerph-1540707-supplementary.pdf
